# Supplementary material for: Identification of Candidate Genes and Biosynthesis Pathways Related to Fertility Conversion by Wheat KTM3315A Transcriptome Profiling
Source: Front Plant Sci. 2017 Apr 6;8:449. doi: 10.3389/fpls.2017.00449 (PMC5382222; doi:10.3389/fpls.2017.00449)
Supplement: Supplementary file 2 [file Table_2.XLSX]

## Sheet: Sheet1
Supplemental Table S2 Sequence-specific primers used for qRT-PCR.
Primer name	Sequence(5'to3')	Annotion
Traes_1BS_1202C8C0D-F	GGCTACTACTGGGTGGGGA	MADS-box transcription factor 58
Traes_1BS_1202C8C0D-R	CTCCTTGGTGGTGCCTTTCT
Traes_5BL_FCF62F21B-F	GGGCTTGCGGACCCTAATAA	B-box zinc finger protein 19
Traes_5BL_FCF62F21B-R	CATGGGTTCGTTTCCCACCA
Traes_2DL_7D58E9850-F	TCCGAGTACCTGACGAAGAC	B-box zinc finger protein 20
Traes_2DL_7D58E9850-R	ACCCTGCTGATACGGCTTG
Traes_1DL_797D879AB-F	GGCTACTCATACTCCCCCACA	Zinc finger protein CONSTANS-LIKE 12
Traes_1DL_797D879AB-R	CGAGGTGGTGGCAGATGTTG
Traes_6DL_94DCF0B70-F	TTATCCAACCCGGACTTGCC	12-oxophytodienoate reductase
Traes_6DL_94DCF0B70-R	CGGACGGTAGAAACGGGTAG
Traes_4AL_DACD935B2-F	GAGCAGTGGAACAACCTCGT	Transcription factor MYB86
Traes_4AL_DACD935B2-R	TGGTGCCCGACTTGGTAGTA
Traes_7AL_31A86A0D7-F	TTCTCATCACACACGCCGAA	4-coumarate--CoA ligase 4
Traes_7AL_31A86A0D7-R	GGAACCGAGTCAGCGAAGAA
Traes_6DS_70FBAE6A7-F	GGTCGGGAGGCTAATGGTG	Allene oxide synthase 4
Traes_6DS_70FBAE6A7-R	GCTCTAGCGGCATCTCCTTC
Traes_6BS_7E02A04C4-F	AAGTACAGGGGTGGCCTCAT	3-hydroxyacyl-CoA dehydrogenase
Traes_6BS_7E02A04C4-R	ACAAAACAAGACAGTGGTCGG
Traes_6DL_7960654CF-R	GCCTTATCTTGCTCTTCTCTGG	3-ketoacyl-CoA thiolase 2
Traes_6DL_7960654CF-F	TCGGTGAACTCTGTTGGTTG
Actin-F	CTCCCTCACAACAACCGC	Actin
Actin-R	TACCAGGAACTTCCATACCAAC
