# Supplementary material for: Identification of Candidate Genes and Biosynthesis Pathways Related to Fertility Conversion by Wheat KTM3315A Transcriptome Profiling
Source: Front Plant Sci. 2017 Apr 6;8:449. doi: 10.3389/fpls.2017.00449 (PMC5382222; doi:10.3389/fpls.2017.00449)
Supplement: Supplementary file 3 [file Table_3.XLSX]

## Sheet: Sheet1
Supplemental Table S3 The mainly enriched KEGG pathways cluster of DEGs in the three stages.
	#Kegg_pathway	ko_id	Cluter_frequency	Genome_frequency	P-value	Corrected_P-value
A AF1vsAS1	Starch and sucrose metabolism	ko00500	141 out of 1154 12.2183708838821%	893 out of 22706 3.93288117678147%	0	0
	Phenylpropanoid biosynthesis	ko00940	115 out of 1154 9.96533795493934%	1097 out of 22706 4.83132211750198%	0	0
	Galactose metabolism	ko00052	54 out of 1154 4.67937608318891%	402 out of 22706 1.77045714789043%	7.14e-11	8.07e-09
	Cyanoamino acid metabolism	ko00460	41 out of 1154 3.5528596187175%	298 out of 22706 1.3124284330133%	6.75e-09	7.63e-07
	Carbon metabolism	ko01200	100 out of 1154 8.66551126516464%	1085 out of 22706 4.77847265040077%	5.14e-09	5.81e-07
	Cysteine and methionine metabolism	ko00270	46 out of 1154 3.98613518197574%	392 out of 22706 1.72641592530609%	1.19e-07	1.34e-05
	Arginine and proline metabolism	ko00330	30 out of 1154 2.59965337954939%	294 out of 22706 1.29481194397956%	0.0002362	0.0266879
	beta-Alanine metabolism	ko00410	18 out of 1154 1.55979202772964%	164 out of 22706 0.722276050383159%	0.0017556	0.198385
	Circadian rhythm - plant	ko04712	17 out of 1154 1.47313691507799%	161 out of 22706 0.709063683607857%	0.0034833	0.393617
AF2vsAS2	Starch and sucrose metabolism	ko00500	101 out of 842 11.9952494061758%	893 out of 22706 3.93288117678147%	4.7e-12	5.31102e-10
	Phenylpropanoid biosynthesis	ko00940	87 out of 842 10.332541567696%	1097 out of 22706 4.83132211750198%	1.52e-11	1.72e-09
	Galactose metabolism	ko00052	41 out of 842 4.86935866983373%	402 out of 22706 1.77045714789043%	5.39e-09	6.09e-07
	Cyanoamino acid metabolism	ko00460	26 out of 842 3.08788598574822%	298 out of 22706 1.3124284330133%	5.23e-05	0.00591
	Carbon metabolism	ko01200	59 out of 842 7.00712589073634%	1085 out of 22706 4.77847265040077%	0.00217	0.245
	Cysteine and methionine metabolism	ko00270	34 out of 842 4.03800475059382%	392 out of 22706 1.72641592530609%	4.453e-06	0.000503193
	Arginine and proline metabolism	ko00330	20 out of 842 2.37529691211401%	294 out of 22706 1.29481194397956%	0.0069898	0.78985
	beta-Alanine metabolism	ko00410	18 out of 842 2.13776722090261%	164 out of 22706 0.722276050383159%	3.994e-05	0.00451346
	Circadian rhythm - plant	ko04712	22 out of 842 2.61282660332542%	161 out of 22706 0.709063683607857%	1.36e-07	1.54e-05
AF3vsAS3	Starch and sucrose metabolism	ko00500	86 out of 1013 8.48963474827246%	893 out of 22706 3.93288117678147%	2.58e-12	3.04e-10
	Phenylpropanoid biosynthesis	ko00940	99 out of 1013 9.77295162882527%	1097 out of 22706 4.83132211750198%	4.32e-13	5.09e-11
	Galactose metabolism	ko00052	57 out of 1013 5.62685093780849%	402 out of 22706 1.77045714789043%	1.88e-12	2.21e-10
	Cyanoamino acid metabolism	ko00460	28 out of 1013 2.76406712734452%	298 out of 22706 1.3124284330133%	0.0001778	0.0209747
	Carbon metabolism	ko01200	71 out of 1013 7.00888450148075%	1085 out of 22706 4.77847265040077%	0.0008022	0.0946599
	Cysteine and methionine metabolism	ko00270	30 out of 1013 2.96150049358342%	392 out of 22706 1.72641592530609%	0.0030096	0.355132
	Arginine and proline metabolism	ko00330	23 out of 1013 2.27048371174729%	294 out of 22706 1.29481194397956%	0.0067126	0.792088
	beta-Alanine metabolism	ko00410	16 out of 1013 1.57946692991116%	164 out of 22706 0.722276050383159%	0.00279	0.33
	Circadian rhythm - plant	ko04712	18 out of 1013 1.77690029615005%	161 out of 22706 0.709063683607857%	0.000317	0.0374
