# Supplementary material for: Identification of Candidate Genes and Biosynthesis Pathways Related to Fertility Conversion by Wheat KTM3315A Transcriptome Profiling
Source: Front Plant Sci. 2017 Apr 6;8:449. doi: 10.3389/fpls.2017.00449 (PMC5382222; doi:10.3389/fpls.2017.00449)
Supplement: Supplementary file 4 [file Table_4.XLSX]

## Sheet: Sheet1
Supplemental Table S4. Annotation and FPKM of genes relate fertility conversion.
		#ID	AF	AS	FDR	log2FC	regulated	Swissprot_annotation
MADS-box transcription factor	late uninuclear	Traes_7BL_7F4124E70	54.3528	113.662	0.00113636	-1.041	down	MADS-box transcription factor 16 OS=Oryza sativa subsp. japonica (Rice) PE=1 SV=2
		Traes_1BS_1202C8C0D	17.4266	36.9226	0.0012072	-1.05851	down	MADS-box transcription factor 58 GN=OSJNBa0015G13.8 OS=Oryza sativa subsp. japonica (Rice) PE=2 SV=1
		Traes_3B_5C0E6A627	11.2238	23.4028	0.00559363	-1.03193	down	MADS-box transcription factor 3 OS=Oryza sativa subsp. japonica (Rice) PE=2 SV=1
		Traes_4DS_A28BC582A	20.0612	4.7424	3.33e-16	2.08779	up	Agamous-like MADS-box protein AGL11 GN=T5L19.90 OS=Arabidopsis thaliana (Mouse-ear cress) PE=1 SV=1
		Traes_3DS_C148D43AF	13.3702	31.4072	4.4e-05	-1.20743	down	MADS-box transcription factor 3 OS=Oryza sativa subsp. japonica (Rice) PE=2 SV=1
		Traes_6AS_57E50EE92	1.92682	5.84159	0.000981635	-1.53376	down	MADS-box transcription factor 29 OS=Oryza sativa subsp. japonica (Rice) PE=2 SV=1
		Traes_6DS_9BBDCC9F7	3.04307	7.32352	0.000693934	-1.23247	down	MADS-box transcription factor 29 OS=Oryza sativa subsp. japonica (Rice) PE=2 SV=1
		Traes_5BS_B590A9E51	4.03735	9.45511	0.00179453	-1.19241	down	MADS-box transcription factor 13 OS=Oryza sativa subsp. japonica (Rice) PE=1 SV=2
		Traes_5DS_16243E52C	17.1213	40.2241	1.36e-05	-1.21057	down	MADS-box transcription factor 13 OS=Oryza sativa subsp. japonica (Rice) PE=1 SV=2
		Traes_6DL_D1C1DBD34	0.118026	1.43457	3.6e-14	-3.39117	down	MADS-box transcription factor 57 GN=P0617A09.25 OS=Oryza sativa subsp. japonica (Rice) PE=2 SV=2
		Traes_1AS_985BB33A1	24.83	53.0267	0.000377336	-1.07287	down	MADS-box transcription factor 58 GN=OSJNBa0015G13.8 OS=Oryza sativa subsp. japonica (Rice) PE=2 SV=1
		Traes_6AS_B4E415658	4.67035	13.406	7.18e-05	-1.47608	down	MADS-box transcription factor 29 OS=Oryza sativa subsp. japonica (Rice) PE=2 SV=1
	binuclear	Traes_4AL_8DBE120BC	2.83928	0.727401	2.97436e-06	1.95533	up	MADS-box transcription factor 14 GN=MADS14 OS=Oryza sativa subsp. indica (Rice) PE=2 SV=1
		Traes_3AL_219064574	4.58999	11.5419	0.000294307	-1.25739	down	MADS-box transcription factor 32 GN=P0042A10.22 OS=Oryza sativa subsp. japonica (Rice) PE=2 SV=1
		Traes_4BS_8B4AFA7C2	2.66164	0.84091	0.000196443	1.66474	up	MADS-box transcription factor 14 GN=MADS14 OS=Oryza sativa subsp. indica (Rice) PE=2 SV=1
		Traes_3B_DA3217598	6.02209	0.994346	0.00103751	2.39847	up	MADS-box transcription factor 56 GN=OSJNBb0060I05.3 OS=Oryza sativa subsp. japonica (Rice) PE=2 SV=1
		Traes_4DS_A28BC582A	11.2343	1.96164	0	2.54177	up	Agamous-like MADS-box protein AGL11 GN=T5L19.90 OS=Arabidopsis thaliana (Mouse-ear cress) PE=1 SV=1
		Traes_5BL_4CA71C036	1.19381	4.03837	0.000133168	-1.65397	down	MADS-box transcription factor 34 OS=Oryza sativa subsp. japonica (Rice) PE=2 SV=2
		Traes_3B_C07A0BD96	2.49505	6.83679	0.000509128	-1.37118	down	MADS-box transcription factor 32 GN=P0042A10.22 OS=Oryza sativa subsp. japonica (Rice) PE=2 SV=1
		Traes_7AS_CA6E66D75	1.90834	0.315098	0.00103751	2.39847	up	MADS-box transcription factor 55 GN=OSJNBb0024N18.23 OS=Oryza sativa subsp. japonica (Rice) PE=2 SV=2
	triuniclear	Traes_4DL_7631507C0	11.8161	5.92609	0.00236467	1.25142	up	MADS-box transcription factor 1 OS=Oryza sativa subsp. japonica (Rice) PE=1 SV=1
		Traes_4DL_C4CB3D5AF	1.38888	0.367417	0.00133427	2.02324	up	Agamous-like MADS-box protein AGL19 GN=AGL19 OS=Arabidopsis thaliana (Mouse-ear cress) PE=1 SV=1
		Traes_4DL_964466BEC	33.1051	12.6862	3.49232e-05	1.62424	up	MADS-box transcription factor 1 OS=Oryza sativa subsp. japonica (Rice) PE=1 SV=1
		Traes_3B_DA3217598	17.4307	6.14139	3.00288e-05	1.73214	up	MADS-box transcription factor 56 GN=OSJNBb0060I05.3 OS=Oryza sativa subsp. japonica (Rice) PE=2 SV=1
		Traes_6DS_9BBDCC9F7	16.2971	7.03209	6.53457e-06	1.47705	up	MADS-box transcription factor 29 OS=Oryza sativa subsp. japonica (Rice) PE=2 SV=1
		Traes_7AS_C25A349A9	6.12811	3.22405	0.0038526	1.18613	up	MADS-box transcription factor 5 OS=Oryza sativa subsp. japonica (Rice) PE=1 SV=1
		Traes_4AS_A322E6446	3.14974	0.873883	0.00283548	1.95698	up	MADS-box transcription factor 1 OS=Oryza sativa subsp. japonica (Rice) PE=1 SV=1
Zinc finger protein	late uninuclear	Triticum_aestivum_newGene_17850	4.31385	0.222071	2.43e-09	3.70631	up	Zinc finger CCCH domain-containing protein 54 OS=Oryza sativa subsp. japonica (Rice) PE=2 SV=2
		Traes_2AS_5A6E08D4E	10.3775	2.54289	8.77e-10	2.01191	up	Zinc finger protein ZAT4 GN=ZAT4 OS=Arabidopsis thaliana (Mouse-ear cress) PE=2 SV=1
		Traes_5BL_B038BE0A3	2.53498	10.7135	2.75e-09	-2.02297	down	Zinc finger protein ZAT8 GN=ZAT8 OS=Arabidopsis thaliana (Mouse-ear cress) PE=2 SV=1
		Traes_7BS_E337E82FB	1.7767	0	1.56e-08	4.71453	up	Zinc finger protein HD1 OS=Oryza sativa subsp. japonica (Rice) PE=2 SV=1
		Traes_4DL_A95E508A7	0.0543277	2.28212	5.04e-08	-4.14398	down	B-box zinc finger protein 32 {ECO:0000303|PubMed:19920209} OS=Arabidopsis thaliana (Mouse-ear cress) PE=1 SV=1
		Traes_2DL_7D58E9850	3.92701	9.07853	0.0003471	-1.1804	down	B-box zinc finger protein 20 {ECO:0000303|PubMed:19920209} GN=At4g39070 OS=Arabidopsis thaliana (Mouse-ear cress) PE=1 SV=1
		Traes_7DL_D8DEE65D6	34.8377	14.4534	3.89e-06	1.28285	up	Zinc finger protein CONSTANS-LIKE 4 GN=COL4 OS=Arabidopsis thaliana (Mouse-ear cress) PE=2 SV=2
		Triticum_aestivum_newGene_18480	6.16062	0.890948	0	2.75763	up	Zinc finger CCCH domain-containing protein 54 OS=Oryza sativa subsp. japonica (Rice) PE=2 SV=2
		Traes_2BL_9A4B3C539	34.239	17.286	0.00124312	1.00377	up	B-box zinc finger protein 24 {ECO:0000303|PubMed:19920209} GN=At1g06040 OS=Arabidopsis thaliana (Mouse-ear cress) PE=1 SV=1
		Triticum_aestivum_newGene_10963	1.66487	0.143097	1.78e-15	3.37598	up	Zinc finger CCCH domain-containing protein 55 OS=Oryza sativa subsp. japonica (Rice) PE=2 SV=1
		Traes_5AL_0CFF03836	13.1905	3.66012	5.61e-12	1.85542	up	B-box zinc finger protein 19 {ECO:0000303|PubMed:19920209} OS=Arabidopsis thaliana (Mouse-ear cress) PE=2 SV=1
		Traes_7AL_304975395	10.3166	3.8832	0.00171867	1.39235	up	Zinc finger protein CONSTANS-LIKE 2 OS=Arabidopsis thaliana (Mouse-ear cress) PE=1 SV=1
		Triticum_aestivum_newGene_42	1.26561	0.177214	4.15e-06	2.62531	up	Zinc finger CCCH domain-containing protein 36 OS=Oryza sativa subsp. japonica (Rice) PE=3 SV=1
		Traes_5BL_DB6E9FDB9	11.3259	5.29766	0.000249553	1.11014	up	Zinc finger protein CONSTANS-LIKE 2 OS=Arabidopsis thaliana (Mouse-ear cress) PE=1 SV=1
		Traes_2DL_DF06C0849	29.9302	64.0779	0.000391058	-1.07601	down	Zinc finger CCCH domain-containing protein 28 GN=OJ000114_01.2 OS=Oryza sativa subsp. japonica (Rice) PE=2 SV=1
		Traes_5DL_81A2647C1	5.00323	14.9473	0.00105228	-1.5145	down	Zinc finger protein ZAT5 GN=ZAT5 OS=Arabidopsis thaliana (Mouse-ear cress) PE=2 SV=1
		Traes_5DL_9F8A19A00	4.58239	0.840851	3.74e-06	2.32561	up	Mini zinc finger protein 3 GN=MIF3 OS=Oryza sativa subsp. indica (Rice) PE=3 SV=1
		Traes_5BL_6054E8EC9	12.6735	5.72115	0.000795489	1.15505	up	Mini zinc finger protein 1 GN=OsJ_32792 OS=Oryza sativa subsp. japonica (Rice) PE=3 SV=1
		Traes_3B_49F3B8C60	2.63282	0.121267	8.08e-14	3.98786	up	Zinc finger CCCH domain-containing protein 9 OS=Oryza sativa subsp. japonica (Rice) PE=2 SV=1
		Traes_2BL_D5FCF8120	1.23553	3.82945	0.00178512	-1.55743	down	Dof zinc finger protein DOF1.4 GN=DOF1.4 OS=Arabidopsis thaliana (Mouse-ear cress) PE=2 SV=1
		Triticum_aestivum_newGene_29	1.55758	0.136309	0.000171775	2.96797	up	Zinc finger CCCH domain-containing protein 37 GN=HUA1 OS=Arabidopsis thaliana (Mouse-ear cress) PE=1 SV=1
		Traes_2BS_ACA52BC08	15.6543	4.29432	5.14e-13	1.87456	up	Zinc finger protein ZAT4 GN=ZAT4 OS=Arabidopsis thaliana (Mouse-ear cress) PE=2 SV=1
		Traes_7AS_09344A629	1.39044	9.97797	0.000593789	-2.51919	down	Zinc finger protein 2 GN=ZFP2 OS=Arabidopsis thaliana (Mouse-ear cress) PE=2 SV=1
		Traes_1DS_75AF80583	10.4213	2.58314	1.36e-09	1.99547	up	Zinc finger protein ZAT12 GN=MMN10.11 OS=Arabidopsis thaliana (Mouse-ear cress) PE=2 SV=1
		Traes_5DL_BB69EAD36	14.546	4.82611	1.35e-06	1.58793	up	Zinc finger protein HD1 OS=Oryza sativa subsp. japonica (Rice) PE=2 SV=1
		Triticum_aestivum_newGene_13793	1.85902	0.195227	0.0026402	2.71797	up	Zinc finger protein CONSTANS-LIKE 12 GN=COL12 OS=Arabidopsis thaliana (Mouse-ear cress) PE=2 SV=2
		Traes_5DL_6CBF61AA4	10.3764	23.4702	0.000493698	-1.14978	down	Zinc finger protein 1 OS=Triticum aestivum (Wheat) PE=2 SV=1
		Traes_5BL_3A9D3CEEF	4.90011	15.975	1.87e-08	-1.67043	down	Zinc finger protein ZAT8 GN=ZAT8 OS=Arabidopsis thaliana (Mouse-ear cress) PE=2 SV=1
		Triticum_aestivum_newGene_17851	3.46359	0	2.85e-05	4.15679	up	Zinc finger CCCH domain-containing protein 54 OS=Oryza sativa subsp. japonica (Rice) PE=2 SV=2
		Traes_1AS_8F01029FE	3.85378	0.408798	3.54e-09	3.01612	up	Zinc finger protein ZAT12 GN=MMN10.11 OS=Arabidopsis thaliana (Mouse-ear cress) PE=2 SV=1
		Traes_5DL_12B63B72E	7.52675	2.49642	3.27e-07	1.5922	up	B-box zinc finger protein 19 {ECO:0000303|PubMed:19920209} OS=Arabidopsis thaliana (Mouse-ear cress) PE=2 SV=1
		Traes_6DL_7E6CE0C8E	18.1133	6.63179	9.28e-06	1.45037	up	B-box zinc finger protein 25 {ECO:0000303|PubMed:19920209} GN=At2g31380 OS=Arabidopsis thaliana (Mouse-ear cress) PE=1 SV=2
		Traes_2AL_39F789674	40.4423	17.753	1.05e-05	1.20401	up	B-box zinc finger protein 24 {ECO:0000303|PubMed:19920209} GN=At1g06040 OS=Arabidopsis thaliana (Mouse-ear cress) PE=1 SV=1
		Traes_1DS_D1F453705	1.01128	0.049167	0.00943638	3.08511	up	Zinc finger protein ZAT12 GN=MMN10.11 OS=Arabidopsis thaliana (Mouse-ear cress) PE=2 SV=1
		Traes_5BL_FCF62F21B	21.836	7.43435	2.28e-08	1.56246	up	B-box zinc finger protein 19 {ECO:0000303|PubMed:19920209} OS=Arabidopsis thaliana (Mouse-ear cress) PE=2 SV=1
	binuclear	Triticum_aestivum_newGene_9439	2.2061	0.0589761	3.15191e-07	4.04804	up	Zinc finger CCCH domain-containing protein 19 GN=F16F14 OS=Arabidopsis thaliana (Mouse-ear cress) PE=1 SV=3
		Traes_1DL_8A2869298	39.0589	10.8697	0	1.89322	up	Zinc finger protein CONSTANS-LIKE 2 OS=Arabidopsis thaliana (Mouse-ear cress) PE=1 SV=1
		Traes_2AS_5A6E08D4E	3.46428	0.917374	0.000673513	1.87577	up	Zinc finger protein ZAT4 GN=ZAT4 OS=Arabidopsis thaliana (Mouse-ear cress) PE=2 SV=1
		Traes_5BL_B038BE0A3	4.56611	13.3271	1.857e-06	-1.47156	down	Zinc finger protein ZAT8 GN=ZAT8 OS=Arabidopsis thaliana (Mouse-ear cress) PE=2 SV=1
		Traes_1DL_797D879AB	0.836493	0.0391337	0.00321031	3.27876	up	Zinc finger protein CONSTANS-LIKE 12 GN=COL12 OS=Arabidopsis thaliana (Mouse-ear cress) PE=2 SV=2
		Traes_2BL_0A51FACEC1	2.51086	0.932814	0.00504476	1.43692	up	Zinc finger protein ZAT1 GN=ZAT1 OS=Arabidopsis thaliana (Mouse-ear cress) PE=2 SV=1
		Triticum_aestivum_newGene_7646	1.67575	0.215206	8.49215e-07	2.7837	up	Zinc finger protein AZF2 OS=Arabidopsis thaliana (Mouse-ear cress) PE=2 SV=1
		Traes_2DL_7D58E9850	3.96784	9.99012	9.49828e-06	-1.26621	down	B-box zinc finger protein 20 {ECO:0000303|PubMed:19920209} GN=At4g39070 OS=Arabidopsis thaliana (Mouse-ear cress) PE=1 SV=1
		Traes_1DL_531B7FA16	8.03583	2.5674	0.000130364	1.65254	up	Zinc finger protein CONSTANS-LIKE 4 GN=COL4 OS=Arabidopsis thaliana (Mouse-ear cress) PE=2 SV=2
		Traes_1AL_F4FE96E3B	24.156	12.0345	1.11204e-05	1.0596	up	Zinc finger protein CONSTANS-LIKE 2 OS=Arabidopsis thaliana (Mouse-ear cress) PE=1 SV=1
		Triticum_aestivum_newGene_18480	1.72641	0.0538444	1.95366e-12	4.30816	up	Zinc finger CCCH domain-containing protein 54 OS=Oryza sativa subsp. japonica (Rice) PE=2 SV=2
		Traes_2DL_C0E026879	68.9267	32.5264	0.000242511	1.12983	up	B-box zinc finger protein 25 {ECO:0000303|PubMed:19920209} GN=At2g31380 OS=Arabidopsis thaliana (Mouse-ear cress) PE=1 SV=2
		Traes_2BL_9A4B3C539	28.6784	12.5802	2.89836e-08	1.24269	up	B-box zinc finger protein 24 {ECO:0000303|PubMed:19920209} GN=At1g06040 OS=Arabidopsis thaliana (Mouse-ear cress) PE=1 SV=1
		Triticum_aestivum_newGene_10963	0.0163848	0.444588	0.000168803	-3.57787	down	Zinc finger CCCH domain-containing protein 55 OS=Oryza sativa subsp. japonica (Rice) PE=2 SV=1
		Traes_5AL_0CFF03836	12.1988	4.08113	1.21016e-10	1.6244	up	B-box zinc finger protein 19 {ECO:0000303|PubMed:19920209} OS=Arabidopsis thaliana (Mouse-ear cress) PE=2 SV=1
		Triticum_aestivum_newGene_21863	0.054136	1.26632	0.00140111	-3.37461	down	Zinc finger protein CONSTANS-LIKE 10 GN=COL10 OS=Arabidopsis thaliana (Mouse-ear cress) PE=1 SV=1
		Traes_5BL_DB6E9FDB9	7.82943	3.67543	6.61719e-05	1.13932	up	Zinc finger protein CONSTANS-LIKE 2 OS=Arabidopsis thaliana (Mouse-ear cress) PE=1 SV=1
		Traes_5DL_9F8A19A00	8.63548	0.914702	1.54321e-14	3.1492	up	Mini zinc finger protein 3 GN=MIF3 OS=Oryza sativa subsp. indica (Rice) PE=3 SV=1
		Traes_3B_49F3B8C60	2.74929	1.00038	0.00256276	1.46803	up	Zinc finger CCCH domain-containing protein 9 OS=Oryza sativa subsp. japonica (Rice) PE=2 SV=1
		Triticum_aestivum_newGene_18365	0.734263	0.105695	0.00660537	2.47948	up	Zinc finger BED domain-containing protein RICESLEEPER 2 OS=Oryza sativa subsp. japonica (Rice) PE=2 SV=1
		Traes_2BS_ACA52BC08	5.40878	1.64553	2.72127e-08	1.7456	up	Zinc finger protein ZAT4 GN=ZAT4 OS=Arabidopsis thaliana (Mouse-ear cress) PE=2 SV=1
		Traes_6DL_434BF5425	5.66864	2.17119	6.9188e-06	1.42212	up	Zinc finger protein AZF2 OS=Arabidopsis thaliana (Mouse-ear cress) PE=2 SV=1
		Traes_5DL_B010C622B	5.54782	1.12469	8.4458e-06	2.23789	up	Zinc finger protein 2 GN=ZFP2 OS=Arabidopsis thaliana (Mouse-ear cress) PE=2 SV=1
		Traes_5DL_BB69EAD36	10.4833	3.9565	9.78918e-05	1.43488	up	Zinc finger protein HD1 OS=Oryza sativa subsp. japonica (Rice) PE=2 SV=1
		Traes_6BL_D87B09F77	6.19749	1.7091	2.32942e-06	1.86178	up	Zinc finger protein ZAT5 GN=ZAT5 OS=Arabidopsis thaliana (Mouse-ear cress) PE=2 SV=1
		Traes_5BL_3A9D3CEEF	6.46951	20.881	3.07967e-10	-1.62288	down	Zinc finger protein ZAT8 GN=ZAT8 OS=Arabidopsis thaliana (Mouse-ear cress) PE=2 SV=1
		Traes_5DL_12B63B72E	8.29637	3.93446	0.00035279	1.12231	up	B-box zinc finger protein 19 {ECO:0000303|PubMed:19920209} OS=Arabidopsis thaliana (Mouse-ear cress) PE=2 SV=1
		Traes_2AL_39F789674	32.2294	11.643	1.42067e-11	1.51981	up	B-box zinc finger protein 24 {ECO:0000303|PubMed:19920209} GN=At1g06040 OS=Arabidopsis thaliana (Mouse-ear cress) PE=1 SV=1
		Traes_2DL_0393046A4	5.18843	2.0019	2.96278e-06	1.41388	up	Zinc finger CCCH domain-containing protein 32 OS=Oryza sativa subsp. japonica (Rice) PE=2 SV=1
		Traes_4DS_77A2652E5	15.1762	6.81747	6.26251e-06	1.20363	up	Zinc finger CCCH domain-containing protein 59 GN=ZFWD3 OS=Arabidopsis thaliana (Mouse-ear cress) PE=2 SV=1
		Traes_5BL_FCF62F21B	19.6506	7.28047	2.19739e-08	1.47731	up	B-box zinc finger protein 19 {ECO:0000303|PubMed:19920209} OS=Arabidopsis thaliana (Mouse-ear cress) PE=2 SV=1
	triuniclear	Traes_1DL_797D879AB	30.9613	7.56181	1.22125e-15	2.29722	up	Zinc finger protein CONSTANS-LIKE 12 GN=COL12 OS=Arabidopsis thaliana (Mouse-ear cress) PE=2 SV=2
		Traes_2DL_7D58E9850	45.331	18.0461	9.71298e-08	1.59956	up	B-box zinc finger protein 20 {ECO:0000303|PubMed:19920209} GN=At4g39070 OS=Arabidopsis thaliana (Mouse-ear cress) PE=1 SV=1
		Traes_4DL_19236866D	8.23749	4.01805	0.0082127	1.27829	up	Zinc finger protein CONSTANS-LIKE 15 GN=COL15 OS=Arabidopsis thaliana (Mouse-ear cress) PE=2 SV=1
		Traes_2AS_157D5D836	0.663013	2.73581	0.00459857	-1.68302	down	RanBP2-type zinc finger protein At1g67325 GN=At1g67325 OS=Arabidopsis thaliana (Mouse-ear cress) PE=1 SV=1
		Traes_6DL_88DFCF552	7.78684	4.00791	0.00145167	1.22041	up	Zinc finger protein ZAT5 GN=ZAT5 OS=Arabidopsis thaliana (Mouse-ear cress) PE=2 SV=1
		Traes_5AL_0CFF03836	7.93702	3.54235	6.22549e-05	1.42307	up	B-box zinc finger protein 19 {ECO:0000303|PubMed:19920209} OS=Arabidopsis thaliana (Mouse-ear cress) PE=2 SV=1
		Traes_4BS_46930D906	78.0532	34.084	2.47731e-06	1.4673	up	Zinc finger protein CONSTANS-LIKE 6 GN=COL6 OS=Arabidopsis thaliana (Mouse-ear cress) PE=2 SV=2
		Traes_3B_5D0A23116	47.3874	22.7126	9.90223e-05	1.3273	up	Zinc finger protein ZAT8 GN=ZAT8 OS=Arabidopsis thaliana (Mouse-ear cress) PE=2 SV=1
		Traes_4DS_676CACEAC	2.39674	0.460145	8.04974e-08	2.51463	up	Zinc finger protein 1 OS=Triticum aestivum (Wheat) PE=2 SV=1
		Traes_5BL_DB6E9FDB9	13.7544	5.93058	3.32818e-06	1.48071	up	Zinc finger protein CONSTANS-LIKE 2 OS=Arabidopsis thaliana (Mouse-ear cress) PE=1 SV=1
		Traes_5DL_9F8A19A00	19.582	3.63181	9.99201e-16	2.66083	up	Mini zinc finger protein 3 GN=MIF3 OS=Oryza sativa subsp. indica (Rice) PE=3 SV=1
		Traes_4AL_48A716ECE	0.474384	1.86299	0.00301205	-1.6292	down	Zinc finger CCCH domain-containing protein 53 GN=OSJNBa0008J01.35 OS=Oryza sativa subsp. japonica (Rice) PE=2 SV=1
		Triticum_aestivum_newGene_12304	0.949942	0.180098	0.000670972	2.37633	up	Zinc finger BED domain-containing protein RICESLEEPER 1 OS=Oryza sativa subsp. japonica (Rice) PE=3 SV=1
		Traes_6DL_434BF5425	0.433053	2.68199	6.51752e-06	-2.24362	down	Zinc finger protein AZF2 OS=Arabidopsis thaliana (Mouse-ear cress) PE=2 SV=1
		Traes_6AL_3DEF1B023	5.05066	2.31563	0.000681539	1.37545	up	Zinc finger protein ZAT5 GN=ZAT5 OS=Arabidopsis thaliana (Mouse-ear cress) PE=2 SV=1
		Traes_1DS_75AF80583	46.4343	8.332	0	2.73648	up	Zinc finger protein ZAT12 GN=MMN10.11 OS=Arabidopsis thaliana (Mouse-ear cress) PE=2 SV=1
		Traes_1BL_A2968F649	4.17587	1.13591	2.69051e-07	2.08744	up	Zinc finger protein CONSTANS-LIKE 12 GN=COL12 OS=Arabidopsis thaliana (Mouse-ear cress) PE=2 SV=2
		Traes_5DL_BB69EAD36	18.1064	7.56371	1.81224e-05	1.51549	up	Zinc finger protein HD1 OS=Oryza sativa subsp. japonica (Rice) PE=2 SV=1
		Traes_6BL_D87B09F77	1.07948	4.14698	0.0073903	-1.59118	down	Zinc finger protein ZAT5 GN=ZAT5 OS=Arabidopsis thaliana (Mouse-ear cress) PE=2 SV=1
		Traes_4DS_3E4748773	0.554363	2.29908	0.000522224	-1.71481	down	Zinc finger CCCH domain-containing protein 53 GN=OSJNBa0008J01.35 OS=Oryza sativa subsp. japonica (Rice) PE=2 SV=1
		Traes_4DS_50A614BFB	88.1148	29.6743	1.25407e-10	1.84176	up	Zinc finger protein CONSTANS-LIKE 16 GN=COL16 OS=Arabidopsis thaliana (Mouse-ear cress) PE=2 SV=2
		Traes_1AS_8F01029FE	7.45491	2.33789	1.08361e-06	1.90014	up	Zinc finger protein ZAT12 GN=MMN10.11 OS=Arabidopsis thaliana (Mouse-ear cress) PE=2 SV=1
		Traes_1DS_D1F453705	2.10334	0.0511243	2.25231e-08	4.11784	up	Zinc finger protein ZAT12 GN=MMN10.11 OS=Arabidopsis thaliana (Mouse-ear cress) PE=2 SV=1
		Traes_4BS_C13C8A813	0.262358	1.4922	0.000259584	-2.09761	down	Zinc finger CCCH domain-containing protein 23 OS=Oryza sativa subsp. japonica (Rice) PE=2 SV=1
Histone H2B	late uninuclear	Traes_1BL_07B8BFA42	12.8001	32.1315	6.15e-06	-1.30233	down	Histone H2B.2 OS=Triticum aestivum (Wheat) PE=1 SV=2
		Traes_4AL_948151631	61.4377	141.847	2.3e-05	-1.18694	down	Histone H2B.1 OS=Triticum aestivum (Wheat) PE=1 SV=3
		Traes_1AL_5E2C30B46	15.3717	35.7449	6.04e-05	-1.19287	down	Histone H2B.1 OS=Triticum aestivum (Wheat) PE=1 SV=3
		Traes_6DS_F0FC6A475	38.7154	99.4987	3.42e-07	-1.34067	down	Histone H2B.2 OS=Triticum aestivum (Wheat) PE=1 SV=2
		Traes_6DS_B400C6D54	10.2874	24.0557	0.000219534	-1.19717	down	Histone H2B.3 OS=Triticum aestivum (Wheat) PE=1 SV=3
		Traes_1AL_B232BFA65	9.03917	1.5821	6.33e-08	2.41727	up	Histone H2B.2 OS=Oryza sativa subsp. japonica (Rice) PE=3 SV=1
		Traes_5DS_C53497323	28.6989	64.6147	5.51e-05	-1.14976	down	Histone H2B.2 OS=Triticum aestivum (Wheat) PE=1 SV=2
		Traes_1DL_D5FC78842	6.57209	16.871	0.000136834	-1.32466	down	Histone H2B.2 OS=Oryza sativa subsp. japonica (Rice) PE=3 SV=1
		Traes_6AS_603AABD47	17.5664	40.0774	7.48e-05	-1.16646	down	Histone H2B.3 OS=Triticum aestivum (Wheat) PE=1 SV=3
		Traes_1AL_1A9B5A1C2	47.6697	107.008	6.02e-05	-1.14609	down	Histone H2B.2 OS=Triticum aestivum (Wheat) PE=1 SV=2
		Traes_3B_1436ED46E	38.2238	81.3809	0.000371424	-1.06913	down	Histone H2B.3 OS=Triticum aestivum (Wheat) PE=1 SV=3
		Traes_3AL_548D4BE9A	2.69904	6.66212	0.00870423	-1.25415	down	Histone H2B.5 OS=Triticum aestivum (Wheat) PE=1 SV=3
		Traes_1BL_930E75040	17.1694	38.6757	0.000145761	-1.14745	down	Histone H2B.3 OS=Zea mays (Maize) PE=3 SV=3
		Traes_1AL_738358449	28.5583	64.7393	6.36e-05	-1.15823	down	Histone H2B.2 OS=Triticum aestivum (Wheat) PE=1 SV=2
		Traes_3AS_639F4A8B2	20.1672	44.4248	0.000117833	-1.11827	down	Histone H2B.4 GN=TH153 OS=Triticum aestivum (Wheat) PE=1 SV=3
		Traes_2BL_CA7D819C8	16.3713	37.0787	9.94e-05	-1.15581	down	Histone H2B.1 OS=Triticum aestivum (Wheat) PE=1 SV=3
		Traes_1BL_0F1D3BB9E	6.704	13.8544	0.00305103	-1.02189	down	Histone H2B.2 OS=Triticum aestivum (Wheat) PE=1 SV=2
		Traes_6BS_F0D0B2F85	11.3113	25.0424	0.000589942	-1.12018	down	Histone H2B.2 OS=Triticum aestivum (Wheat) PE=1 SV=2
		Traes_3AL_294877B24	2.32609	6.35369	0.00292541	-1.39253	down	Histone H2B.5 OS=Triticum aestivum (Wheat) PE=1 SV=3
		Traes_3DS_B53C65B87	39.8179	93.0256	1.38e-05	-1.20341	down	Histone H2B.4 GN=TH153 OS=Triticum aestivum (Wheat) PE=1 SV=3
		Traes_3AS_541E182FC	23.1346	58.4017	2.84e-06	-1.31164	down	Histone H2B.2 OS=Triticum aestivum (Wheat) PE=1 SV=2
		Traes_6BS_E44E6DF7B	16.7757	49.4702	9.65e-09	-1.53473	down	Histone H2B.1 OS=Triticum aestivum (Wheat) PE=1 SV=3
		Traes_2DL_B6ECF5507	11.6328	29.2767	1.14e-05	-1.30449	down	Histone H2B.1 OS=Triticum aestivum (Wheat) PE=1 SV=3
		Traes_6BS_5EFD2BB72	11.5392	26.929	0.000104505	-1.1964	down	Histone H2B.2 OS=Triticum aestivum (Wheat) PE=1 SV=2
		Traes_3DL_610EACA9C	5.51404	15.4849	2.06e-05	-1.45126	down	Histone H2B.5 OS=Triticum aestivum (Wheat) PE=1 SV=3
		Traes_7BL_5A5A096A41	13.0309	30.8061	0.000100449	-1.21409	down	Histone H2B.2 OS=Triticum aestivum (Wheat) PE=1 SV=2
		Traes_6AS_8C0D1110B	46.2993	123.97	7.09e-08	-1.39939	down	Histone H2B.2 OS=Triticum aestivum (Wheat) PE=1 SV=2
		Traes_6BS_FFD1AED0D	24.0738	61.2882	1.06e-06	-1.3252	down	Histone H2B.4 GN=TH153 OS=Triticum aestivum (Wheat) PE=1 SV=3
		Traes_7DL_1FC95654F	14.5168	39.3829	2.69e-07	-1.41466	down	Histone H2B.3 OS=Triticum aestivum (Wheat) PE=1 SV=3
		Traes_7DL_D810BBA8B	25.1022	56.355	8.24e-05	-1.14445	down	Histone H2B.3 OS=Triticum aestivum (Wheat) PE=1 SV=3
		Traes_3DS_F7202E875	11.7287	26.3594	0.000171454	-1.14391	down	Histone H2B.4 GN=TH153 OS=Triticum aestivum (Wheat) PE=1 SV=3
		Traes_1AL_3EC96C539	35.4391	76.0085	0.000288194	-1.07986	down	Histone H2B.2 OS=Triticum aestivum (Wheat) PE=1 SV=2
		Traes_3B_D95778409	5.01322	14.245	4.59e-06	-1.47142	down	Histone H2B.5 OS=Triticum aestivum (Wheat) PE=1 SV=3
		Traes_1BL_682638D5F	10.9709	28.8787	5.36e-06	-1.36736	down	Histone H2B.2 OS=Triticum aestivum (Wheat) PE=1 SV=2
		Traes_6AS_998C62B56	17.624	39.4219	0.000139428	-1.13805	down	Histone H2B.4 GN=TH153 OS=Triticum aestivum (Wheat) PE=1 SV=3
		Traes_7AL_12B15D9A2	25.6792	62.3317	7.04e-06	-1.25625	down	Histone H2B.5 OS=Triticum aestivum (Wheat) PE=1 SV=3
		Traes_7AL_A614AAB71	30.819	82.1483	8.88e-08	-1.39279	down	Histone H2B.3 OS=Triticum aestivum (Wheat) PE=1 SV=3
		Traes_6AS_D7528CBFE	4.84929	11.6704	0.0011303	-1.23068	down	Histone H2B.2 OS=Triticum aestivum (Wheat) PE=1 SV=2
		Traes_7DL_40F8B159E1	17.6948	37.1897	0.00098253	-1.04824	down	Histone H2B.3 OS=Triticum aestivum (Wheat) PE=1 SV=3
		Traes_6AS_13B35201B	11.2473	27.3476	2.25e-05	-1.25598	down	Histone H2B.3 OS=Triticum aestivum (Wheat) PE=1 SV=3
		Traes_7DL_F1F20A901	47.4018	113.306	5.97e-06	-1.23622	down	Histone H2B.3 OS=Triticum aestivum (Wheat) PE=1 SV=3
		Traes_6AS_A94B64EB6	7.2958	15.421	0.00377696	-1.05168	down	Histone H2B.3 OS=Triticum aestivum (Wheat) PE=1 SV=3
		Traes_1DL_8D89E0813	25.3428	55.1309	0.000213774	-1.09937	down	Histone H2B.2 OS=Triticum aestivum (Wheat) PE=1 SV=2
		Traes_5DS_DAE813B5B1	5.03392	10.8954	0.00243574	-1.08521	down	Histone H2B.3 OS=Zea mays (Maize) PE=3 SV=3
		Traes_1BL_A284F4B3C	70.3337	155.406	0.000111299	-1.1235	down	Histone H2B.2 OS=Triticum aestivum (Wheat) PE=1 SV=2
		Traes_1BL_CCA6E16B1	24.8831	58.4144	1.54e-05	-1.20916	down	Histone H2B.2 OS=Triticum aestivum (Wheat) PE=1 SV=2
		Traes_6AS_2C86173661	18.4925	51.0819	3.29e-08	-1.44316	down	Histone H2B.4 GN=TH153 OS=Triticum aestivum (Wheat) PE=1 SV=3
		Traes_4BS_3BA45A792	43.937	101.128	2.44e-05	-1.18173	down	Histone H2B.1 OS=Triticum aestivum (Wheat) PE=1 SV=3
		Traes_1BL_0A996D4A2	9.62685	23.0218	3.26e-05	-1.23248	down	Histone H2B.2 OS=Triticum aestivum (Wheat) PE=1 SV=2
		Traes_6DS_DFD77F306	34.7656	73.0946	0.000554851	-1.05114	down	Histone H2B.2 OS=Triticum aestivum (Wheat) PE=1 SV=2
		Traes_1AL_EF6194976	18.2205	43.0308	1.89e-05	-1.21672	down	Histone H2B.1 OS=Triticum aestivum (Wheat) PE=1 SV=3
		Traes_1BL_AE89EBC19	9.52775	24.8808	7.46e-06	-1.35575	down	Histone H2B.1 OS=Triticum aestivum (Wheat) PE=1 SV=3
		Traes_6AL_05B2D9EA7	6.38874	13.856	0.00420881	-1.08605	down	Histone H2B.2 OS=Triticum aestivum (Wheat) PE=1 SV=2
		Traes_7BL_C34023629	9.45674	22.8416	0.000671197	-1.23746	down	Histone H2B.3 OS=Triticum aestivum (Wheat) PE=1 SV=3
		Traes_3B_15B3E139D	8.01024	17.6798	0.000847932	-1.11498	down	Histone H2B.5 OS=Triticum aestivum (Wheat) PE=1 SV=3
	binuclear	Traes_1AL_B232BFA65	8.96709	2.79671	0.00030054	1.67872	up	Histone H2B.2 OS=Oryza sativa subsp. japonica (Rice) PE=3 SV=1
	triunclear	Traes_1BL_07B8BFA42	3.88023	15.8164	3.36993e-06	-1.72749	down	Histone H2B.2 OS=Triticum aestivum (Wheat) PE=1 SV=2
		Traes_1DL_E1B20770D	7.89159	22.2896	0.00320838	-1.21116	down	Histone H2B.2 OS=Triticum aestivum (Wheat) PE=1 SV=2
		Traes_5DS_C53497323	13.4532	34.9297	0.00624972	-1.09822	down	Histone H2B.2 OS=Triticum aestivum (Wheat) PE=1 SV=2
		Traes_6BS_736D95F6C1	0.654916	4.8838	8.62762e-08	-2.5067	down	Histone H2B.2 OS=Triticum aestivum (Wheat) PE=1 SV=2
		Traes_1BL_0F1D3BB9E	2.36485	8.01146	0.000270762	-1.46321	down	Histone H2B.2 OS=Triticum aestivum (Wheat) PE=1 SV=2
		Traes_1AL_638691536	1.01939	4.68668	0.000249594	-1.84829	down	Histone H2B.2 OS=Triticum aestivum (Wheat) PE=1 SV=2
		Traes_3DS_F7202E875	4.70446	14.5812	0.000556225	-1.34295	down	Histone H2B.4 GN=TH153 OS=Triticum aestivum (Wheat) PE=1 SV=3
		Traes_5AS_9C4E6CE77	3.46158	11.895	0.000103804	-1.48709	down	Histone H2B.4 OS=Zea mays (Maize) PE=3 SV=3
		Traes_1AL_BAB3D977B	3.81057	15.0191	9.38607e-05	-1.66504	down	Histone H2B.2 OS=Oryza sativa subsp. japonica (Rice) PE=3 SV=1
		Traes_1DL_8D89E0813	12.5096	32.119	0.00908948	-1.08057	down	Histone H2B.2 OS=Triticum aestivum (Wheat) PE=1 SV=2
		Traes_6AL_05B2D9EA7	1.33323	7.64614	2.33446e-06	-2.16151	down	Histone H2B.2 OS=Triticum aestivum (Wheat) PE=1 SV=2
		Traes_3B_29EA1AC2D	3.66178	12.0892	0.000573862	-1.42517	down	Histone H2B.4 GN=TH153 OS=Triticum aestivum (Wheat) PE=1 SV=3
		Traes_5BS_7FCDB6383	0.554144	4.20237	6.40873e-05	-2.43715	down	Histone H2B.6 OS=Oryza sativa subsp. japonica (Rice) PE=3 SV=1
